# Supplementary material for: Unexpected Distribution of Chitin and Chitin Synthase across Soft-Bodied Cnidarians
Source: Biomolecules. 2023 Apr 29;13(5):777. doi: 10.3390/biom13050777 (PMC10216261; doi:10.3390/biom13050777)
Supplement: Supplementary file 1 [file biomolecules-13-00777-s001.zip]

Archive with 4 entries (4 files):
- biomolecules-2284202_SupplementaryTableS1.xlsx
- SUPPLEMENTAL FIGURE S1 CHITINASE NEMATOSTELLA.jpg
- SUPPLEMENTAl FIGURE S2 CHITIN IN HYDRA.jpg
- SUPPLEMENTAL FIGURE S3 RT PCR DEVELOPMENT CHS FULL GEL IMAGES.jpg
