# Supplementary material for: Unexpected Distribution of Chitin and Chitin Synthase across Soft-Bodied Cnidarians
Source: Biomolecules. 2023 Apr 29;13(5):777. doi: 10.3390/biom13050777 (PMC10216261; doi:10.3390/biom13050777)
Supplement: Supplementary file 1 [file biomolecules-13-00777-s001.zip › biomolecules-2284202_SupplementaryTableS1.xlsx]

## Sheet: Sheet1
Taxonomic Clade	Species name	Chitin Reported?	Sequence Source	CHS Genes	CHS Sequence Citation
Cnidaria - Anthozoa
Hexacorallia
Actiniaria	Aiptasia pallida	No	Transcriptome: whole adult	4	Zapata et al. 2015 [26]
Actiniaria	Anthopleura elegantissima	No	Transcriptome: Acrorhagi	5	NCBI SRR1645256
Actiniaria	Edwardsiella lineata	No	Transcriptome	3	Stefanik et al. 2014 [28]
Actiniaria	Nematostella vectensis	This study; ectodermal tissues	Genome; whole adult polyp RNA (this study)	3	Putnam et al 2008 [50]; this study
Scleractinia	Acropora digitifera	No	Genome	3	Shinzato et al. 2011 [64]
Scleractinia	Lobactis scutaria	No	Transcriptome: planula larvae	3	NCBI SRR2300562
Scleractinia	Montastraea cavernosa	No	Transcriptome: whole adult	5	NCBI SRR2306543
Scleractinia	Platygyra carnosus	No	Transcriptome: whole adult	2	NCBI SRR402974-5
Scleractinia	Porites asteroides	No	Transcriptome: adult	1	Kenkel et al. 2013 [65]
Scleractinia	Seriatopora hystrix	No	Transcriptome: whole adult	3	NCBI SRR2300678
Octocorallia
Alcyonacea	Corallium rubrum	No	Transcriptome: whole adult	4	NCBI SRR1552944
Alcyonacea	Eunicella verrucosa	No	Transcriptome: adult, branch part	2	NCBI SRR1324944
Alcyonacea	Gorgonia ventalina	No	Transcriptome	3	NCBI SRR935083
Alcyonacea	Leptogorgia sarmentosa	No	Transcriptome: adult, branch part	1	NCBI SRR1324968
Cnidaria - Endocnidozoa
Myxozoa	Myxobolus pendula	No	Genome	0	NCBI SRR2472984; NCBI SRR2472987; NCBI SRR2472989
Cnidaria - Cubozoa
Carybdeida	Alatina alata	No	Transcriptome: adult pedalium, tentacle; blastula; planula	3	Zapata et al. 2015 [26]
Cnidaria - Staurozoa
Stauromedusae	Calvadosia cruxmelitensis	No	Transcriptome: whole adult	3	Kayal et al. 2018 [35]
Stauromedusae	Craterolophus convolvulus	No	Transcriptome: whole adult	3	Kayal et al. 2018 [35]
Stauromedusae	Haliclystus sanjuanensis	Conflicting reports (see Migot 1922, Miranda et al 2013)	Transcriptome: whole adult	3	Kayal et al. 2018 [35]
Cnidaria - Hydrozoa
Anthothecata	Hydractinia polyclina	Yes; stolons	Transcriptome: adult polyp	2	NCBI SRR923509
Anthothecata	Hydractinia symbiolongicarpus	Yes; stolon perisarcs	Transcriptome: adult	2	Zapata et al. 2015 [26]
Anthothecata	Podocoryna carnea	Yes; stolon perisarcs	Transcriptome: adult	4	Zapata et al. 2015 [26]
Aplanulata	Ectopleura larynx	Yes; stolon perisarcs	Transcriptome: adult	3	Zapata et al. 2015 [26]
Aplanulata	Hydra vulgaris	Yes; foot ectoderm	Transcriptome: whole adult	2	Siebert et al. 2019 [44]
Siphonophorae - Calycophorae	Abylopsis tetragona	No	Transcriptome: whole adult	4	Zapata et al. 2015 [26]
Siphonophorae - Calycophorae	Craseoa lathetica	No	Transcriptome; adult	2	Zapata et al. 2015 [26]
Siphonophorae - Cystonectae	Physalia physalis	Yes; pneumatophores	Transcriptome: whole adult without float	1	Zapata et al. 2015 [26]
Siphonophorae - Physonectae	Agalma elegans	No; chitin described in other physonect pneumatophores	Transcriptome: siphosomal growth zone; nectosomal growth zone	2	Zapata et al. 2015 [26]
Siphonophorae - Physonectae	Nanomia bijuga	Yes; pneumatophores	Transcriptome: whole adult	1	Zapata et al. 2015 [26]
Trachylinae	Aegina citrea	No	Transcriptome; whole adult	2	Zapata et al. 2015 [26]
Trachylinae	Craspedacusta sowerbyi	Yes; dormant podocyst-like structures	Transcriptome: whole adult	3	NCBI SRR923472
Cnidaria - Scyphozoa
Discomedusae	Aurelia aurita	Yes; podocysts	Transcriptome: whole polyps; strobila; ephyra	3	Brekhman et al. 2015 [66]
Discomedusae	Cassiopea xamachana	Yes; podocysts	Transcriptome: whole adult; strobila	4	Kayal et al. 2018 [35]
Discomedusae	Stomolophus meleagris	Yes; podocysts	Transcriptome: adult tentacle	2	SRR1168418
Other Metazoa
Annelida
Errantia	Platynereis dumerilii	Yes	Genome	3	Zakrzewski et al 2014 [2]
Sedentaria	Capitella teleta	Yes	Genome	10	Simakov et al. 2013 [67]
Sedentaria	Helobdella robusta	Yes	Genome	2	Simakov et al. 2013 [67]; Zakrzewski et al 2014 [2]
Sedentaria	Owenia fusiformis	Yes	Transcriptome: larvae, adult head	3	Zakrzewski et al 2014 [2]
Sedentaria	Sabellaria alveolata	Yes	Transcriptome: larvae	4	Zakrzewski et al 2014 [2]
Arthropoda
Arachnida	Centruroides sculpturatus	Yes	Genome	1	NCBI PRJNA422877
Arachnida	Parasteatoda tepidariorum	Yes	Genome	1	NCBI PRJNA316108
Crustacea	Daphnia magna	Yes	Genome	2	Colbourne et al 2011 [68]
Insecta	Drosophila melanogaster	Yes	Genome	4	Millburn et al. 2016 [69]
Insecta	Manduca sexta	Yes	cDNA: epidermis	1	Zhu et al 2002 [70]
Merostomata	Limulus polyphemus	Yes	Genome	1	NCBI PRJNA238073
Brachiopoda
Inarticulata	Lingula anatina	Yes	Genome	6	Luo et al 2015 [71]
Articulata	Macandrevia cranium	Yes	Transcriptome: larva	2	Zakrzewski et al 2014 [2]
Chordata
Cephalochordata	Branchiostoma floridae	Yes	Genome	2	Putnam et al 2008 [72]; Nakashima et al 2018 [73]
Tunicata	Ciona intestinalis	Yes	Genome	1	NCBI PRJNA187185
Vertebrata	Danio rerio	Yes	Genome	4	Tang et al 2015 [7]
Vertebrata	Rhincodon typus	No	Genome	2	Read et al 2017 [74]
Mollusca
Bivalvia	Biomphalaria glabrata	Yes	Genome	1	NCBI PRJNA290623
Bivalvia	Crassostrea gigantus	Yes	Genome	1	Zhang et al 2012 [75]
Bivalvia	Crassostrea virginica	Yes	Genome	1	NCBI PRJNA376014
Bivalvia	Mizuhopecten yessoensis	Yes	Genome	1	NCBI PRJNA390633
Gastropoda	Lottia gigantea	Yes	Genome	13	Simakov et al. 2013 [67]
Polyplacophora	Leptochiton asellus	Yes	Transcriptome: larvae	1	Zakrzewski et al 2014 [2]
Nematoda
	Caenorhabditis elegans	Yes	Genome	2	Zhang et al. 2005 [29]
Porifera
Demospongiae	Amphimedon queenslandica	Yes	Genome	5	Srivastava et al. 2010 [76]
Calcarea	Leucosolenia complicata	No	Genome	2	Zakrzewski et al 2014 [2]
Calcarea	Sycon ciliatum	No	Genome	1	Zakrzewski et al 2014 [2]
Priapulida
	Priapulus caudatus	Yes	Genome	2	NCBI PRJNA303167
Tardigrada
	Hypsibius dujardini	Yes	Genome	2	Yoshida et al 2017 [77]
	Ramazzottius varieornatus	Yes	Genome	3	Hashimoto et al 2016 [78]
Choanoflagellata
	Monosiga brevicollis	Yes	Genome	1	King et al 2008 [79]
	Salpingoeca rosetta	Yes		1	NCBI PRJNA37927
